# Supplementary material for: Knockdown and overexpression of basolateral amygdala SIRT1 via AAV bidirectionally alter morphine-induced conditioned place preference extinction in mice
Source: Front Cell Neurosci. 2025 Jun 20;19:1604914. doi: 10.3389/fncel.2025.1604914 (PMC12226566; doi:10.3389/fncel.2025.1604914)
Supplement: Supplementary file 2 [file Table_2.xlsx]

## Sheet: Sheet1
Figure	Measure	Comparisons	Analysis	Effect	Test details	P value	Significance
1b	CPP score		Mixed two-way ANOVA for RM	Treatment x Time	F (18, 147) = 4.080	<0.0001	****
				Treatment	F (6, 49) = 10.59	<0.0001	****
				Time	F (2.728, 133.7) = 56.50	<0.0001	****
	Within each row, compare columns (simple effects within rows)
	Pretest	Sal-NC vs. Mor-NC	Bonferroni's multiple comparisons test	t=	1.641	>0.9999	ns
		Mor-NC vs. Mor-shSIRT1		t=	2.334	>0.9999	ns
		Sal-shSIRT1 vs. Mor-shSIRT1		t=	-4.741	>0.9999	ns
	Post-test	Sal-NC vs. Mor-NC		t=	-308.3	0.0011	**
		Mor-NC vs. Mor-shSIRT1		t=	46.87	>0.9999	ns
		Sal-shSIRT1 vs. Mor-shSIRT1		t=	-275	0.0033	**
	Ext-1	Sal-NC vs. Mor-NC		t=	-187.4	0.0314	*
		Mor-NC vs. Mor-shSIRT1		t=	-9.533	>0.9999	ns
		Sal-shSIRT1 vs. Mor-shSIRT1		t=	-215.9	0.0062	**
	Ext-2	Sal-NC vs. Mor-NC		t=	-95.87	0.6833	ns
		Mor-NC vs. Mor-shSIRT1		t=	-41.84	>0.9999	ns
		Sal-shSIRT1 vs. Mor-shSIRT1		t=	-160.4	0.1951	ns
	Ext-3	Sal-NC vs. Mor-NC		t=	-72.99	0.8802	ns
		Mor-NC vs. Mor-shSIRT1		t=	-34.3	>0.9999	ns
		Sal-shSIRT1 vs. Mor-shSIRT1		t=	-129.4	0.1149	ns
	Ext-4	Sal-NC vs. Mor-NC		t=	-69.07	>0.9999	ns
		Mor-NC vs. Mor-shSIRT1		t=	-26.49	>0.9999	ns
		Sal-shSIRT1 vs. Mor-shSIRT1		t=	-106.9	0.0181	*
	Rein	Sal-NC vs. Mor-NC		t=	-177.3	0.0189	*
		Mor-NC vs. Mor-shSIRT1		t=	-26.49	>0.9999	ns
		Sal-shSIRT1 vs. Mor-shSIRT1		t=	-141.3	0.0319	*
	Within each column, compare rows (simple effects within columns) each column vs. Post-test
	Sal-NC	Post-test vs. Pretest	Bonferroni's multiple comparisons test	t=	10.22	>0.9999	ns
		Post-test vs. Ext-1		t=	-9.411	>0.9999	ns
		Post-test vs. Ext-2		t=	-1.474	>0.9999	ns
		Post-test vs. Ext-3		t=	-4.845	>0.9999	ns
		Post-test vs. Ext-4		t=	2.88	>0.9999	ns
		Post-test vs. Rein		t=	10.32	>0.9999	ns
	Sal-shSIRT1	Post-test vs. Pretest		t=	0.67	>0.9999	ns
		Post-test vs. Ext-1		t=	-4.09	>0.9999	ns
		Post-test vs. Ext-2		t=	7.575	>0.9999	ns
		Post-test vs. Ext-3		t=	3.656	>0.9999	ns
		Post-test vs. Ext-4		t=	0.57	>0.9999	ns
		Post-test vs. Rein		t=	1.476	>0.9999	ns
	Mor-NC	Post-test vs. Pretest		t=	320.1	<0.0001	****
		Post-test vs. Ext-1		t=	111.5	0.2639	ns
		Post-test vs. Ext-2		t=	210.9	0.0027	**
		Post-test vs. Ext-3		t=	230.4	0.0025	**
		Post-test vs. Ext-4		t=	242.1	0.0015	**
		Post-test vs. Rein		t=	141.3	0.0602	ns
	Mor-shSIRT1	Post-test vs. Pretest		t=	270.9	0.0022	**
		Post-test vs. Ext-1		t=	55.05	>0.9999	ns
		Post-test vs. Ext-2		t=	122.2	0.3933	ns
		Post-test vs. Ext-3		t=	149.3	0.0831	ns
		Post-test vs. Ext-4		t=	168.7	0.0444	*
		Post-test vs. Rein		t=	-46.85	>0.9999	ns
2b	Time in novel%		two-way ANOVA	Mor x shSIRT1	F (1, 28) = 9.864	0.004	**
				Mor	F (1, 28) = 14.56	0.0007	***
				shSIRT1	F (1, 28) = 6.325	0.0179	*
		Sal:NC vs. Sal:shSIRT1	Bonferroni's multiple comparisons test	t=	1.66	0.9985	ns
		Sal:NC vs. Mor:NC		t=	18.46	0.0002	***
		Sal:shSIRT1 vs. Mor:shSIRT1		t=	1.792	0.9977	ns
		Mor:NC vs. Mor:shSIRT1		t=	-15	0.0025	**
2c	sponteanous alteration		two-way ANOVA	Mor x shSIRT1	F (1, 28) = 5.027	0.0331	*
				Mor	F (1, 28) = 8.528	0.0068	**
				shSIRT1	F (1, 28) = 8.769	0.0062	**
		Sal:NC vs. Sal:shSIRT1	Bonferroni's multiple comparisons test	t=	-1.363	0.9967	ns
		Sal:NC vs. Mor:NC		t=	9.784	0.0064	**
		Sal:shSIRT1 vs. Mor:shSIRT1		t=	1.285	0.9976	ns
		Mor:NC vs. Mor:shSIRT1		t=	-9.862	0.0059	**
2e	open arm entries%		two-way ANOVA	Mor x shSIRT1	F (1, 28) = 5.966	0.0212	*
				Mor	F (1, 28) = 6.557	0.0161	*
				shSIRT1	F (1, 28) = 2.921	0.0985	ns
		Sal:NC vs. Sal:shSIRT1	Bonferroni's multiple comparisons test	t=	2.043	0.9967	ns
		Sal:NC vs. Mor:NC		t=	13.94	0.0064	**
		Sal:shSIRT1 vs. Mor:shSIRT1		t=	0.3295	0.9976	ns
		Mor:NC vs. Mor:shSIRT1		t=	-11.56	0.0059	*
2f	open arm time%		two-way ANOVA	Mor x shSIRT1	F (1, 28) = 7.973	0.0086	**
				Mor	F (1, 28) = 1.927	0.176	ns
				shSIRT1	F (1, 28) = 9.405	0.0048	**
		Sal:NC vs. Sal:shSIRT1	Bonferroni's multiple comparisons test	t=	-0.5978	>0.9999	ns
		Sal:NC vs. Mor:NC		t=	10.36	0.035	*
		Sal:shSIRT1 vs. Mor:shSIRT1		t=	-3.532	0.9	ns
		Mor:NC vs. Mor:shSIRT1		t=	-14.49	0.0016	**
2g	locomotion		two-way ANOVA	Mor x shSIRT1	F (1, 28) = 2.072	0.1611	ns
				Mor	F (1, 28) = 0.1386	0.7125	ns
				shSIRT1	F (1, 28) = 0.5603	0.4604	ns
		Sal:NC vs. Sal:shSIRT1	Bonferroni's multiple comparisons test	t=	2.168	0.9974	ns
		Sal:NC vs. Mor:NC		t=	3.348	0.9743	ns
		Sal:shSIRT1 vs. Mor:shSIRT1		t=	-5.684	0.7581	ns
		Mor:NC vs. Mor:shSIRT1		t=	-6.864	0.5754	ns
2h	center time%		two-way ANOVA	Mor x shSIRT1	F (1, 28) = 6.848	0.0141	*
				Mor	F (1, 28) = 3.431	0.0745	ns
				shSIRT1	F (1, 28) = 8.265	0.0076	**
		Sal:NC vs. Sal:shSIRT1	Bonferroni's multiple comparisons test	t=	-0.5153	>0.9999	ns
		Sal:NC vs. Mor:NC		t=	8.924	0.0224	*
		Sal:shSIRT1 vs. Mor:shSIRT1		t=	-1.526	0.9955	ns
		Mor:NC vs. Mor:shSIRT1		t=	-10.97	0.0034	**
2i	center distance%		two-way ANOVA	Mor x shSIRT1	F (1, 28) = 6.848	0.0141	*
				Mor	F (1, 28) = 3.431	0.0745	ns
				shSIRT1	F (1, 28) = 8.265	0.0076	**
		Sal:NC vs. Sal:shSIRT1	Bonferroni's multiple comparisons test	t=	-0.5153	>0.9999	ns
		Sal:NC vs. Mor:NC		t=	8.924	0.0224	*
		Sal:shSIRT1 vs. Mor:shSIRT1		t=	-1.526	0.9955	ns
		Mor:NC vs. Mor:shSIRT1		t=	-10.97	0.0034	**
3b	Total synapses		two-way ANOVA	Mor x shSIRT1	F (1, 8) = 3.765	0.0883	ns
				Mor	F (1, 8) = 8.471	0.0196	*
				shSIRT1	F (1, 8) = 8.471	0.0196	*
		Sal:NC vs. Sal:shSIRT1	Bonferroni's multiple comparisons test	t=	-0.6667	0.8996	ns
		Sal:NC vs. Mor:NC		t=	3.333	0.0363	*
		Sal:shSIRT1 vs. Mor:shSIRT1		t=	0.6667	0.8996	ns
		Mor:NC vs. Mor:shSIRT1		t=	-3.333	0.0363	*
3c	Active zone		two-way ANOVA	Mor x shSIRT1	F (1, 8) = 0.3622	0.5639	ns
				Mor	F (1, 8) = 0.04565	0.8362	ns
				shSIRT1	F (1, 8) = 0.01817	0.8961	ns
		Sal:NC vs. Sal:shSIRT1	Bonferroni's multiple comparisons test	t=	-54.5	0.9517	ns
		Sal:NC vs. Mor:NC		t=	-28.72	0.9922	ns
		Sal:shSIRT1 vs. Mor:shSIRT1		t=	60.33	0.9363	ns
		Mor:NC vs. Mor:shSIRT1		t=	34.55	0.9867	ns
3d	Postsynaptic density		two-way ANOVA	Mor x shSIRT1	F (1, 8) = 6.100	0.0387	*
				Mor	F (1, 8) = 8.513	0.0194	*
				shSIRT1	F (1, 8) = 5.376	0.049	*
		Sal:NC vs. Sal:shSIRT1	Bonferroni's multiple comparisons test	t=	0.25	0.9995	ns
		Sal:NC vs. Mor:NC		t=	8.903	0.0215	*
		Sal:shSIRT1 vs. Mor:shSIRT1		t=	0.74	0.9882	ns
		Mor:NC vs. Mor:shSIRT1		t=	-7.913	0.0386	*
3e	Synaptic cleft		two-way ANOVA	Mor x shSIRT1	F (1, 8) = 21.53	0.0017	**
				Mor	F (1, 8) = 12.64	0.0074	**
				shSIRT1	F (1, 8) = 17.24	0.0032	**
		Sal:NC vs. Sal:shSIRT1	Bonferroni's multiple comparisons test	t=	-1.03	0.9849	ns
		Sal:NC vs. Mor:NC		t=	-17.31	0.0018	**
		Sal:shSIRT1 vs. Mor:shSIRT1		t=	2.29	0.8672	ns
		Mor:NC vs. Mor:shSIRT1		t=	18.57	0.0011	**
3g	Western Blot
	SIRT1		two-way ANOVA	Mor x shSIRT1	F (1, 20) = 7.197	0.0143	*
				Mor	F (1, 20) = 13.85	0.0761	ns
				shSIRT1	F (1, 20) = 3.498	0.0013	**
		Sal:NC vs. Sal:shSIRT1	Bonferroni's multiple comparisons test	t=	0.1867	>0.9999	ns
		Sal:NC vs. Mor:NC		t=	-0.8188	0.0258	*
		Sal:shSIRT1 vs. Mor:shSIRT1		t=	0.1461	>0.9999	ns
		Mor:NC vs. Mor:shSIRT1		t=	1.152	0.0012	**
	ARC		two-way ANOVA	Mor x shSIRT1	F (1, 20) = 2.849	0.1069	ns
				Mor	F (1, 20) = 7.856	0.011	*
				shSIRT1	F (1, 20) = 6.822	0.0167	*
		Sal:NC vs. Sal:shSIRT1	Bonferroni's multiple comparisons test	t=	-0.107	>0.9999	ns
		Sal:NC vs. Mor:NC		t=	0.5201	0.0285	*
		Sal:shSIRT1 vs. Mor:shSIRT1		t=	0.1291	>0.9999	ns
		Mor:NC vs. Mor:shSIRT1		t=	-0.498	0.0387	*
	BDNF		two-way ANOVA	Mor x shSIRT1	F (1, 20) = 12.33	0.0022	**
				Mor	F (1, 20) = 2.106	0.1623	ns
				shSIRT1	F (1, 20) = 0.6449	0.4314	ns
		Sal:NC vs. Sal:shSIRT1	Bonferroni's multiple comparisons test	t=	0.3838	0.4191	ns
		Sal:NC vs. Mor:NC		t=	0.7032	0.0132	*
		Sal:shSIRT1 vs. Mor:shSIRT1		t=	-0.292	0.9635	ns
		Mor:NC vs. Mor:shSIRT1		t=	-0.6114	0.0378	*
	CREB		two-way ANOVA	Mor x shSIRT1	F (1, 20) = 0.01887	0.8921	ns
				Mor	F (1, 20) = 0.8783	0.3599	ns
				shSIRT1	F (1, 20) = 0.8783	0.3599	ns
		Sal:NC vs. Sal:shSIRT1	Bonferroni's multiple comparisons test	t=	0.2467	>0.9999	ns
		Sal:NC vs. Mor:NC		t=	0.2467	>0.9999	ns
		Sal:shSIRT1 vs. Mor:shSIRT1		t=	0.1836	>0.9999	ns
		Mor:NC vs. Mor:shSIRT1		t=	0.1836	>0.9999	ns
	CTTN		two-way ANOVA	Mor x shSIRT1	F (1, 20) = 0.03374	0.8561	ns
				Mor	F (1, 20) = 0.4422	0.5136	ns
				shSIRT1	F (1, 20) = 0.1231	0.7293	ns
		Sal:NC vs. Sal:shSIRT1	Bonferroni's multiple comparisons test	t=	0.04957	>0.9999	ns
		Sal:NC vs. Mor:NC		t=	0.1427	>0.9999	ns
		Sal:shSIRT1 vs. Mor:shSIRT1		t=	0.2516	>0.9999	ns
		Mor:NC vs. Mor:shSIRT1		t=	0.1585	>0.9999	ns
	HDAC11		two-way ANOVA	Mor x shSIRT1	F (1, 20) = 0.0005044	0.9823	ns
				Mor	F (1, 20) = 0.01933	0.8908	ns
				shSIRT1	F (1, 20) = 14.53	0.0011	**
		Sal:NC vs. Sal:shSIRT1	Bonferroni's multiple comparisons test	t=	0.9174	0.0807	ns
		Sal:NC vs. Mor:NC		t=	-0.0279	>0.9999	ns
		Sal:shSIRT1 vs. Mor:shSIRT1		t=	-0.03864	>0.9999	ns
		Mor:NC vs. Mor:shSIRT1		t=	0.9066	0.0865	ns
	PSD95		two-way ANOVA	Mor x shSIRT1	F (1, 20) = 1.215	0.2835	ns
				Mor	F (1, 20) = 9.559	0.0058	**
				shSIRT1	F (1, 20) = 18.51	0.0003	***
		Sal:NC vs. Sal:shSIRT1	Bonferroni's multiple comparisons test	t=	-0.3957	0.2097	ns
		Sal:NC vs. Mor:NC		t=	0.5186	0.0459	*
		Sal:shSIRT1 vs. Mor:shSIRT1		t=	0.2461	>0.9999	ns
		Mor:NC vs. Mor:shSIRT1		t=	-0.6683	0.0064	**
4b	CPP score		Mixed two-way ANOVA for RM	Treatment x Time	F (18, 147) = 2.122	0.0076	**
				Treatment	F (6, 49) = 5.481	0.0002	***
				Time	F (2.733, 133.9) = 37.51	<0.0001	****
	Within each row, compare columns (simple effects within rows)
	Pretest	Sal-NC vs. Mor-NC	Bonferroni's multiple comparisons test	t=	-22.87	>0.9999	ns
		Mor-NC vs. Mor-SIRT1		t=	5.133	>0.9999	ns
		Sal-SIRT1 vs. Mor-SIRT1		t=	2.948	>0.9999	ns
	Post-test	Sal-NC vs. Mor-NC		t=	-292.2	0.0006	***
		Mor-NC vs. Mor-SIRT1		t=	34.63	>0.9999	ns
		Sal-SIRT1 vs. Mor-SIRT1		t=	-248.6	0.0004	***
	Ext-1	Sal-NC vs. Mor-NC		t=	-18.35	0.0102	*
		Mor-NC vs. Mor-SIRT1		t=	110.9	0.6522	ns
		Sal-SIRT1 vs. Mor-SIRT1		t=	-99.09	0.2093	ns
	Ext-2	Sal-NC vs. Mor-NC		t=	-21.45	0.2078	ns
		Mor-NC vs. Mor-SIRT1		t=	36.31	>0.9999	ns
		Sal-SIRT1 vs. Mor-SIRT1		t=	-112.5	0.8656	ns
	Ext-3	Sal-NC vs. Mor-NC		t=	-10.52	0.1353	ns
		Mor-NC vs. Mor-SIRT1		t=	47.22	>0.9999	ns
		Sal-SIRT1 vs. Mor-SIRT1		t=	-74.59	>0.9999	ns
	Ext-4	Sal-NC vs. Mor-NC		t=	-106.9	0.6317	ns
		Mor-NC vs. Mor-SIRT1		t=	14.04	>0.9999	ns
		Sal-SIRT1 vs. Mor-SIRT1		t=	-77.11	0.8213	ns
	Rein	Sal-NC vs. Mor-NC		t=	-235.1	0.0019	**
		Mor-NC vs. Mor-SIRT1		t=	149.5	0.0362	*
		Sal-SIRT1 vs. Mor-SIRT1		t=	-85.1	0.0992	ns
	Within each column, compare rows (simple effects within columns) each column vs. Post-test
	Sal-NC	Post-test vs. Pretest	Bonferroni's multiple comparisons test	t=	10.2	>0.9999	ns
		Post-test vs. Ext-1		t=	-4.09	>0.9999	ns
		Post-test vs. Ext-2		t=	17.42	>0.9999	ns
		Post-test vs. Ext-3		t=	6.596	>0.9999	ns
		Post-test vs. Ext-4		t=	11.88	>0.9999	ns
		Post-test vs. Rein		t=	-2.44	>0.9999	ns
	Sal-SIRT1	Post-test vs. Pretest		t=	-1.529	>0.9999	ns
		Post-test vs. Ext-1		t=	-13.49	>0.9999	ns
		Post-test vs. Ext-2		t=	4.928	>0.9999	ns
		Post-test vs. Ext-3		t=	5.026	>0.9999	ns
		Post-test vs. Ext-4		t=	5.126	>0.9999	ns
		Post-test vs. Rein		t=	5.96	>0.9999	ns
	Mor-NC	Post-test vs. Pretest		t=	279.5	0.0023	**
		Post-test vs. Ext-1		t=	59.74	>0.9999	ns
		Post-test vs. Ext-2		t=	139.4	0.1111	ns
		Post-test vs. Ext-3		t=	166.5	0.0057	**
		Post-test vs. Ext-4		t=	197.2	0.0109	*
		Post-test vs. Rein		t=	54.65	>0.9999	ns
	Mor-SIRT1	Post-test vs. Pretest		t=	250	0.0139	*
		Post-test vs. Ext-1		t=	136	0.0498	*
		Post-test vs. Ext-2		t=	141.1	0.0251	*
		Post-test vs. Ext-3		t=	179.1	0.0193	*
		Post-test vs. Ext-4		t=	176.6	0.0082	**
		Post-test vs. Rein		t=	169.5	0.005	**
5b	Time in novel%		two-way ANOVA	Mor x SIRT1	F (1, 28) = 7.247	0.0118	*
				Mor	F (1, 28) = 8.183	0.0079	**
				SIRT1	F (1, 28) = 10.22	0.0034	**
		Sal:NC vs. Sal:SIRT1	Bonferroni's multiple comparisons test	t=	0.2964	0.0016	**
		Sal:NC vs. Mor:NC		t=	0.2795	0.0031	**
		Sal:SIRT1 vs. Mor:SIRT1		t=	0.008481	>0.9999	ns
		Mor:NC vs. Mor:SIRT1		t=	0.02543	0.9996	ns
5c	sponteanous alteration		two-way ANOVA	Mor x SIRT1	F (1, 28) = 12.46	0.0015	**
				Mor	F (1, 28) = 2.211	0.1482	ns
				SIRT1	F (1, 28) = 0.9936	0.3274	ns
		Sal:NC vs. Sal:SIRT1	Bonferroni's multiple comparisons test	t=	0.1369	0.0202	*
		Sal:NC vs. Mor:NC		t=	0.1518	0.0083	**
		Sal:SIRT1 vs. Mor:SIRT1		t=	-0.0618	0.6478	ns
		Mor:NC vs. Mor:SIRT1		t=	-0.07663	0.4095	ns
5e	open arm entries%		two-way ANOVA	Mor x SIRT1	F (1, 28) = 0.2838	0.5984	ns
				Mor	F (1, 28) = 19.68	0.0001	***
				SIRT1	F (1, 28) = 2.741	0.109	ns
		Sal:NC vs. Sal:SIRT1	Bonferroni's multiple comparisons test	t=	2.439	0.8566	ns
		Sal:NC vs. Mor:NC		t=	8.479	0.0468	*
		Sal:SIRT1 vs. Mor:SIRT1		t=	10.79	0.0078	**
		Mor:NC vs. Mor:SIRT1		t=	4.754	0.424	ns
5f	open arm time%		two-way ANOVA	Mor x SIRT1	F (1, 27) = 0.3552	0.5561	ns
				Mor	F (1, 27) = 13.74	0.001	***
				SIRT1	F (1, 27) = 22.93	<0.0001	****
		Sal:NC vs. Sal:SIRT1	Bonferroni's multiple comparisons test	t=	16.42	0.0037	**
		Sal:NC vs. Mor:NC		t=	13.12	0.0269	*
		Sal:SIRT1 vs. Mor:SIRT1		t=	9.488	0.2153	ns
		Mor:NC vs. Mor:SIRT1		t=	12.79	0.0417	*
5g	locomotion		two-way ANOVA	Mor x SIRT1	F (1, 28) = 4.682	0.0392	*
				Mor	F (1, 28) = 1.786	0.1921	ns
				SIRT1	F (1, 28) = 0.005051	0.9438	ns
		Sal:NC vs. Sal:SIRT1	Bonferroni's multiple comparisons test	t=	-4.61	0.6231	ns
		Sal:NC vs. Mor:NC		t=	-7.711	0.1122	ns
		Sal:SIRT1 vs. Mor:SIRT1		t=	1.822	0.9931	ns
		Mor:NC vs. Mor:SIRT1		t=	4.923	0.5521	ns
5h	center time%		two-way ANOVA	Mor x SIRT1	F (1, 28) = 0.02761	0.8692	ns
				Mor	F (1, 28) = 21.96	<0.0001	****
				SIRT1	F (1, 28) = 7.805	0.0093	**
		Sal:NC vs. Sal:SIRT1	Bonferroni's multiple comparisons test	t=	3.921	0.3684	ns
		Sal:NC vs. Mor:NC		t=	6.745	0.0204	*
		Sal:SIRT1 vs. Mor:SIRT1		t=	7.241	0.0112	*
		Mor:NC vs. Mor:SIRT1		t=	4.417	0.2439	ns
5i	center distance%		two-way ANOVA	Mor x SIRT1	F (1, 29) = 0.5103	0.4807	ns
				Mor	F (1, 29) = 28.21	<0.0001	****
				SIRT1	F (1, 29) = 5.624	0.0246	*
		Sal:NC vs. Sal:SIRT1	Bonferroni's multiple comparisons test	t=	4.886	0.1918	ns
		Sal:NC vs. Mor:NC		t=	9.541	0.001	***
		Sal:SIRT1 vs. Mor:SIRT1		t=	7.279	0.0195	*
		Mor:NC vs. Mor:SIRT1		t=	2.624	0.8323	ns
6b	Total synapses		two-way ANOVA	Mor x SIRT1	F (1, 8) = 7.364	0.0265	*
				Mor	F (1, 8) = 7.364	0.0265	*
				SIRT1	F (1, 8) = 4.455	0.0678	ns
		Sal:NC vs. Sal:SIRT1	Bonferroni's multiple comparisons test	t=	2.667	0.0373	*
		Sal:NC vs. Mor:NC		t=	3	0.0207	*
		Sal:SIRT1 vs. Mor:SIRT1		t=	0	>0.9999	ns
		Mor:NC vs. Mor:SIRT1		t=	-0.3333	0.9723	ns
6c	Active zone		two-way ANOVA	Mor x SIRT1	F (1, 8) = 0.06726	0.8019	ns
				Mor	F (1, 8) = 1.965	0.1986	ns
				SIRT1	F (1, 8) = 0.1252	0.7326	ns
		Sal:NC vs. Sal:SIRT1	Bonferroni's multiple comparisons test	t=	-30.31	0.971	ns
		Sal:NC vs. Mor:NC		t=	56.47	0.8491	ns
		Sal:SIRT1 vs. Mor:SIRT1		t=	82.11	0.6579	ns
		Mor:NC vs. Mor:SIRT1		t=	-4.673	0.9999	ns
6d	Postsynaptic density		two-way ANOVA	Mor x SIRT1	F (1, 8) = 4.943	0.0569	ns
				Mor	F (1, 8) = 31.41	0.0005	***
				SIRT1	F (1, 8) = 7.396	0.0263	*
		Sal:NC vs. Sal:SIRT1	Bonferroni's multiple comparisons test	t=	3.187	0.0332	*
		Sal:NC vs. Mor:NC		t=	5.047	0.0025	**
		Sal:SIRT1 vs. Mor:SIRT1		t=	2.18	0.1563	ns
		Mor:NC vs. Mor:SIRT1		t=	0.32	0.9841	ns
6e	Synaptic cleft		two-way ANOVA	Mor x SIRT1	F (1, 8) = 4.269	0.0727	ns
				Mor	F (1, 8) = 20.11	0.002	**
				SIRT1	F (1, 8) = 4.363	0.0702	ns
		Sal:NC vs. Sal:SIRT1	Bonferroni's multiple comparisons test	t=	-15.34	0.0726	ns
		Sal:NC vs. Mor:NC		t=	-24.18	0.0073	**
		Sal:SIRT1 vs. Mor:SIRT1		t=	-8.927	0.3785	ns
		Mor:NC vs. Mor:SIRT1		t=	-0.08333	>0.9999	ns
6g	Western Blot
	SIRT1		two-way ANOVA	Mor x SIRT1	F (1, 20) = 0.1279	0.7244	ns
				Mor	F (1, 20) = 50.83	<0.0001	****
				SIRT1	F (1, 20) = 47.46	<0.0001	****
		Sal:NC vs. Sal:SIRT1	Bonferroni's multiple comparisons test	t=	-0.7	0.0003	***
		Sal:NC vs. Mor:NC		t=	-0.7232	0.0002	***
		Sal:SIRT1 vs. Mor:SIRT1		t=	-0.6541	0.0007	***
		Mor:NC vs. Mor:SIRT1		t=	-0.6309	0.001	***
	ARC		two-way ANOVA	Mor x SIRT1	F (1, 20) = 3.637	0.071	ns
				Mor	F (1, 20) = 15.17	0.0009	***
				SIRT1	F (1, 20) = 2.787	0.1106	ns
		Sal:NC vs. Sal:SIRT1	Bonferroni's multiple comparisons test	t=	0.3664	0.114	ns
		Sal:NC vs. Mor:NC		t=	0.5945	0.0033	**
		Sal:SIRT1 vs. Mor:SIRT1		t=	0.2037	0.685	ns
		Mor:NC vs. Mor:SIRT1		t=	-0.02435	>0.9999	ns
	BDNF		two-way ANOVA	Mor x SIRT1	F (1, 20) = 0.6135	0.4426	ns
				Mor	F (1, 20) = 11.74	0.0027	**
				SIRT1	F (1, 20) = 1.842	0.1899	ns
		Sal:NC vs. Sal:SIRT1	Bonferroni's multiple comparisons test	t=	0.2646	0.6115	ns
		Sal:NC vs. Mor:NC		t=	0.5206	0.0439	*
		Sal:SIRT1 vs. Mor:SIRT1		t=	0.3269	0.3788	ns
		Mor:NC vs. Mor:SIRT1		t=	0.07095	0.9991	ns
	CREB		two-way ANOVA	Mor x SIRT1	F (1, 20) = 2.527	0.1276	ns
				Mor	F (1, 20) = 4.021	0.0587	ns
				SIRT1	F (1, 20) = 1.650	0.2136	ns
		Sal:NC vs. Sal:SIRT1	Bonferroni's multiple comparisons test	t=	0.2211	0.2905	ns
		Sal:NC vs. Mor:NC		t=	0.2765	0.111	ns
		Sal:SIRT1 vs. Mor:SIRT1		t=	0.03195	0.9999	ns
		Mor:NC vs. Mor:SIRT1		t=	-0.02345	>0.9999	ns
	CTTN		two-way ANOVA	Mor x SIRT1	F (1, 20) = 0.09032	0.7669	ns
				Mor	F (1, 20) = 1.576	0.2238	ns
				SIRT1	F (1, 20) = 0.3006	0.5896	ns
		Sal:NC vs. Sal:SIRT1	Bonferroni's multiple comparisons test	t=	0.1	0.9922	ns
		Sal:NC vs. Mor:NC		t=	0.1834	0.8656	ns
		Sal:SIRT1 vs. Mor:SIRT1		t=	0.1125	0.9857	ns
		Mor:NC vs. Mor:SIRT1		t=	0.0292	>0.9999	ns
	HDAC11		two-way ANOVA	Mor x SIRT1	F (1, 20) = 0.0004616	0.9831	ns
				Mor	F (1, 20) = 0.9852	0.3328	ns
				SIRT1	F (1, 20) = 0.2884	0.5972	ns
		Sal:NC vs. Sal:SIRT1	Bonferroni's multiple comparisons test	t=	0.05365	0.9995	ns
		Sal:NC vs. Mor:NC		t=	0.1011	0.9844	ns
		Sal:SIRT1 vs. Mor:SIRT1		t=	0.1055	0.9806	ns
		Mor:NC vs. Mor:SIRT1		t=	0.05812	0.9992	ns
	PSD95		two-way ANOVA	Mor x SIRT1	F (1, 20) = 1.969	0.1759	ns
				Mor	F (1, 20) = 11.49	0.0029	**
				SIRT1	F (1, 20) = 4.941	0.0379	*
		Sal:NC vs. Sal:SIRT1	Bonferroni's multiple comparisons test	t=	0.3173	0.1061	ns
		Sal:NC vs. Mor:NC		t=	0.4194	0.0173	*
		Sal:SIRT1 vs. Mor:SIRT1		t=	0.1739	0.6855	ns
		Mor:NC vs. Mor:SIRT1		t=	0.07171	0.9936	ns
